# Supplementary material for: Pinocembrin Downregulates Vascular Smooth Muscle Cells Proliferation and Migration Leading to Attenuate Neointima Formation in Balloon-Injured Rats
Source: Biomolecules. 2025 Sep 17;15(9):1325. doi: 10.3390/biom15091325 (PMC12467540; doi:10.3390/biom15091325)
Supplement: Supplementary file 1 [file biomolecules-15-01325-s001.zip]

Archive with 1 entries (1 files):
- biomolecules-3786371-supplementary.pdf
